# Supplementary material for: Effects of Dietary Isoleucine Supplementation on the Production Performance, Health Status and Cecal Microbiota of Arbor Acre Broiler Chickens
Source: Microorganisms. 2023 Jan 17;11(2):236. doi: 10.3390/microorganisms11020236 (PMC9958568; doi:10.3390/microorganisms11020236)
Supplement: Supplementary file 1 [file microorganisms-11-00236-s001.zip]

Archive with 1 entries (1 files):
- microorganisms-2092291-supplementary.pdf
